# Supplementary material for: Characterization of Tumor-Associated Macrophages and the Immune Microenvironment in Limited-Stage Neuroendocrine-High and -Low Small Cell Lung Cancer
Source: Biology (Basel). 2021 Jun 4;10(6):502. doi: 10.3390/biology10060502 (PMC8228874; doi:10.3390/biology10060502)
Supplement: Supplementary file 1 [file biology-10-00502-s001.zip]

Archive with 2 entries (2 files):
- biology-1218389-Supplementary material.pdf
- Supplemental Table 6.pdf
